# Supplementary material for: ﻿Further notes on the Afrotropical genus Festucula Simon, 1901 (Araneae, Salticidae)
Source: Zookeys. 2023 Dec 1;1185:295–308. doi: 10.3897/zookeys.1185.110365 (PMC10709812; doi:10.3897/zookeys.1185.110365)
Supplement: XML Treatment for Festucula [file zookeys.1185.110365-treatment1.xml]

<!DOCTYPE tp:taxon-treatment
  PUBLIC "-//TaxonX//DTD Taxonomic Treatment Publishing DTD v0 20100105//EN" "tax-treatment-NSO.dtd">
<tp:taxon-treatment xmlns:tp="http://www.plazi.org/taxpub"><tp:treatment-meta><kwd-group><label>Taxon classification</label><kwd>
                <named-content content-type="kingdom">Animalia</named-content>
              </kwd><kwd>
                <named-content content-type="order">Araneae</named-content>
              </kwd><kwd>
                <named-content content-type="family">Salticidae</named-content>
              </kwd></kwd-group><mixed-citation publication-type="journal"><person-group><name><surname>Azarkina</surname><given-names>Galina N.</given-names></name><name><surname>Foord</surname><given-names>Stefan H.</given-names></name></person-group><article-title>﻿Further notes on the Afrotropical genus <italic><tp:taxon-name><tp:taxon-name-part taxon-name-part-type="genus" reg="Festucula">Festucula</tp:taxon-name-part></tp:taxon-name></italic> Simon, 1901 (<tp:taxon-name><tp:taxon-name-part taxon-name-part-type="order">Araneae</tp:taxon-name-part></tp:taxon-name>, <tp:taxon-name><tp:taxon-name-part taxon-name-part-type="family">Salticidae</tp:taxon-name-part></tp:taxon-name>)</article-title><source>Zookeys</source><day>01</day><month>12</month><year>2023</year><volume>1185</volume><fpage>295</fpage><lpage>308</lpage><pub-id pub-id-type="doi">10.3897/zookeys.1185.110365</pub-id></mixed-citation></tp:treatment-meta><tp:nomenclature><label>﻿Genus</label><tp:taxon-name>
              <object-id xmlns:xlink="http://www.w3.org/1999/xlink" content-type="arpha" xlink:type="simple">8C761455-7F4D-5F42-90E3-C23DD8154AF9</object-id>
              <tp:taxon-name-part taxon-name-part-type="genus" reg="Festucula">Festucula</tp:taxon-name-part>
            </tp:taxon-name><tp:taxon-authority>Simon, 1901</tp:taxon-authority><tp:nomenclature-citation-list><tp:nomenclature-citation><tp:taxon-name>
                  <tp:taxon-name-part taxon-name-part-type="genus" reg="Festucula">Festucula</tp:taxon-name-part>
                </tp:taxon-name><comment>Simon, 1901: 607.</comment></tp:nomenclature-citation></tp:nomenclature-citation-list></tp:nomenclature><tp:treatment-sec sec-type="type species" id="SECID0E4JAC"><title>Type species.</title><p><italic><tp:taxon-name><tp:taxon-name-part taxon-name-part-type="genus" reg="Festucula">Festucula</tp:taxon-name-part><tp:taxon-name-part taxon-name-part-type="species" reg="vermiformis">vermiformis</tp:taxon-name-part></tp:taxon-name></italic> Simon, 1901: by original designation.</p></tp:treatment-sec><tp:treatment-sec sec-type="diagnosis" id="SECID0EOKAC"><title>Diagnosis, description and distribution.</title><p>See <xref ref-type="bibr" rid="B1">Azarkina and Foord (2014)</xref>.</p></tp:treatment-sec><ref-list><ref id="B1"><mixed-citation xmlns:xlink="http://www.w3.org/1999/xlink" xlink:type="simple"><person-group><name name-style="western"><surname>Azarkina</surname><given-names>GN</given-names></name><name name-style="western"><surname>Foord</surname><given-names>SH</given-names></name></person-group> (<year>2014</year>) <article-title>A revision of the Afrotropical species of <italic><tp:taxon-name><tp:taxon-name-part taxon-name-part-type="genus">Festucula</tp:taxon-name-part></tp:taxon-name></italic> Simon, 1901 (<tp:taxon-name><tp:taxon-name-part taxon-name-part-type="order">Araneae</tp:taxon-name-part></tp:taxon-name>: <tp:taxon-name><tp:taxon-name-part taxon-name-part-type="family">Salticidae</tp:taxon-name-part></tp:taxon-name>).</article-title><source>African Invertebrates</source><volume>55</volume>(<issue>2</issue>): <fpage>351</fpage>–<lpage>375</lpage>. <ext-link xlink:href="10.5733/afin.055.0201" ext-link-type="doi" xlink:type="simple">https://doi.org/10.5733/afin.055.0201</ext-link></mixed-citation></ref></ref-list></tp:taxon-treatment>
