# Supplementary material for: ﻿Further notes on the Afrotropical genus Festucula Simon, 1901 (Araneae, Salticidae)
Source: Zookeys. 2023 Dec 1;1185:295–308. doi: 10.3897/zookeys.1185.110365 (PMC10709812; doi:10.3897/zookeys.1185.110365)
Supplement: XML Treatment for Festucula botswana [file zookeys.1185.110365-treatment2.xml]

<!DOCTYPE tp:taxon-treatment
  PUBLIC "-//TaxonX//DTD Taxonomic Treatment Publishing DTD v0 20100105//EN" "tax-treatment-NSO.dtd">
<tp:taxon-treatment xmlns:tp="http://www.plazi.org/taxpub"><tp:treatment-meta><kwd-group><label>Taxon classification</label><kwd>
                <named-content content-type="kingdom">Animalia</named-content>
              </kwd><kwd>
                <named-content content-type="order">Araneae</named-content>
              </kwd><kwd>
                <named-content content-type="family">Salticidae</named-content>
              </kwd></kwd-group><mixed-citation publication-type="journal"><person-group><name><surname>Azarkina</surname><given-names>Galina N.</given-names></name><name><surname>Foord</surname><given-names>Stefan H.</given-names></name></person-group><article-title>﻿Further notes on the Afrotropical genus <italic><tp:taxon-name><tp:taxon-name-part taxon-name-part-type="genus" reg="Festucula">Festucula</tp:taxon-name-part></tp:taxon-name></italic> Simon, 1901 (<tp:taxon-name><tp:taxon-name-part taxon-name-part-type="order">Araneae</tp:taxon-name-part></tp:taxon-name>, <tp:taxon-name><tp:taxon-name-part taxon-name-part-type="family">Salticidae</tp:taxon-name-part></tp:taxon-name>)</article-title><source>Zookeys</source><day>01</day><month>12</month><year>2023</year><volume>1185</volume><fpage>295</fpage><lpage>308</lpage><pub-id pub-id-type="doi">10.3897/zookeys.1185.110365</pub-id></mixed-citation></tp:treatment-meta><tp:nomenclature><label>﻿</label><tp:taxon-name>
              <object-id xmlns:xlink="http://www.w3.org/1999/xlink" content-type="arpha" xlink:type="simple">7061392B-A393-5D6B-BE96-61735CA81ECC</object-id>
              <tp:taxon-name-part taxon-name-part-type="genus" reg="Festucula">Festucula</tp:taxon-name-part>
              <tp:taxon-name-part taxon-name-part-type="species" reg="botswana">botswana</tp:taxon-name-part>
              <object-id xmlns:xlink="http://www.w3.org/1999/xlink" content-type="zoobank" xlink:type="simple">https://zoobank.org/47EFE4C7-7707-42F2-92BB-5A8BED73AEE2</object-id>
            </tp:taxon-name><tp:taxon-status xmlns:xlink="http://www.w3.org/1999/xlink" xlink:type="simple">sp. nov.</tp:taxon-status><xref ref-type="fig" rid="F1">Figs 1–3</xref><xref ref-type="fig" rid="F2">, 4–7</xref><xref ref-type="fig" rid="F7">, 29</xref><xref ref-type="fig" rid="F8">, 30</xref></tp:nomenclature><tp:treatment-sec sec-type="type material" id="SECID0ERMAC"><title>Type material.</title><p><bold><italic>Holotype</italic></bold>: Botswana • ♀; Okavango swamps, c. <named-content xmlns:xlink="http://www.w3.org/1999/xlink" content-type="dwc:verbatimCoordinates" xlink:type="simple"><named-content content-type="geo-json" specific-use="{&#34;type&#34;:&#34;Point&#34;,&#34;coordinates&#34;:[22.970000,-19.420000]}" id="NCID0E6MAC" xlink:type="simple">-19.42, 22.97</named-content></named-content>, on water surface, near plants, 28.VI.1979, A. Morley, B. Taylor leg.; <abbrev xmlns:xlink="http://www.w3.org/1999/xlink" xlink:title="National Collection of Arachnida, Pretoria" id="ABBRID0EENAC" xlink:type="simple">NCA</abbrev> 83/496.</p></tp:treatment-sec><tp:treatment-sec sec-type="diagnosis" id="SECID0EINAC"><title>Diagnosis.</title><p>The epigyne of <italic><tp:taxon-name><tp:taxon-name-part taxon-name-part-type="genus" reg="Festucula">Festucula</tp:taxon-name-part><tp:taxon-name-part taxon-name-part-type="species" reg="botswana">botswana</tp:taxon-name-part></tp:taxon-name></italic> sp. nov. is similar to that of <italic><tp:taxon-name><tp:taxon-name-part taxon-name-part-type="genus" reg="Festucula">F.</tp:taxon-name-part><tp:taxon-name-part taxon-name-part-type="species" reg="festuculaeformis">festuculaeformis</tp:taxon-name-part></tp:taxon-name></italic> (Lessert, 1925) and <italic><tp:taxon-name><tp:taxon-name-part taxon-name-part-type="genus" reg="Festucula">F.</tp:taxon-name-part><tp:taxon-name-part taxon-name-part-type="species" reg="haddadi">haddadi</tp:taxon-name-part></tp:taxon-name></italic> Azarkina &amp; Foord, 2014, but differs from them in having longer and thinner accessory glands’ copulatory ducts (shorter in former species, cf. Fig. <xref ref-type="fig" rid="F1">2</xref> and <xref ref-type="bibr" rid="B1">Azarkina and Foord 2014</xref>: figs 52, 68).</p></tp:treatment-sec><tp:treatment-sec sec-type="etymology" id="SECID0EXOAC"><title>Etymology.</title><p>This species is named after the country of the type locality.</p></tp:treatment-sec><tp:treatment-sec sec-type="description" id="SECID0E3OAC"><title>Description.</title><p><bold>Female.</bold> Total length 6.40. Carapace 2.05 long, 1.25 width. Abdomen 4.30 long, 1.10 width. Ocular area 0.85 long, 1.00 wide anteriorly, 1.10 wide posteriorly. Cheliceral length 0.65. Clypeal height 0.05. Hight at <abbrev xmlns:xlink="http://www.w3.org/1999/xlink" xlink:title="posterior median eyes" id="ABBRID0EEPAC" xlink:type="simple">PLE</abbrev> 0.50. Diameter of <abbrev xmlns:xlink="http://www.w3.org/1999/xlink" xlink:title="anterior median eyes" id="ABBRID0EIPAC" xlink:type="simple">AME</abbrev> 0.35. Length of leg segments: I 1.10 + 0.75 + 1.10 + 0.70 + 0.40 (4.05). II 0.85 + 0.50 + 0.55 + 0.50 + 0.35 (2.75). III. 0.75 + 0.30 + 0.50 + 0.55 + 0.40 (2.50). IV 1.25 + 0.50 + 1.00 + 0.80 + 0.50 (4.05). Leg setation: I: <abbrev xmlns:xlink="http://www.w3.org/1999/xlink" xlink:title="tibia" id="ABBRID0EMPAC" xlink:type="simple">Tb</abbrev><abbrev xmlns:xlink="http://www.w3.org/1999/xlink" xlink:title="prolateral" id="ABBRID0EQPAC" xlink:type="simple">pr</abbrev> 1-1-1, <abbrev xmlns:xlink="http://www.w3.org/1999/xlink" xlink:title="metatarsus" id="ABBRID0EUPAC" xlink:type="simple">Mt</abbrev> v 2-2 <abbrev xmlns:xlink="http://www.w3.org/1999/xlink" xlink:title="apical" id="ABBRID0EYPAC" xlink:type="simple">ap</abbrev>. II: <abbrev xmlns:xlink="http://www.w3.org/1999/xlink" xlink:title="metatarsus" id="ABBRID0E3PAC" xlink:type="simple">Mt</abbrev> v 2-2 <abbrev xmlns:xlink="http://www.w3.org/1999/xlink" xlink:title="apical" id="ABBRID0EBAAE" xlink:type="simple">ap</abbrev>. Colouration (in alcohol, Figs <xref ref-type="fig" rid="F2">4–7</xref>). Carapace brown, with a broad light brown longitudinal band medially and pair of broad light brown bands marginally. Ocular area brown, with two dark-brown patches in the middle, with black patches around eyes. Sternum yellow. Labium and endites yellow, pale apically. Chelicerae brown-yellow. Clypeus and cheeks brown-yellow, covered with white setae. Carapace stridulatory organs with 7 seta-bearing tubercles. Abdomen light brown, with one broad whitish-yellow longitudinal band medially and two whitish-yellow longitudinal bands laterally. Venter brownish-grey, covered with white short setae. Spinnerets brownish-yellow. Book-lung covers yellow. All legs yellow. Legs I long and robust, yellow-brown. Femora I dark-brown prolatero-apically; patellae I dark-brown prolaterally. Metatarsi and tarsi I brown. Palps yellow. Epigyne and vulva as in Figs <xref ref-type="fig" rid="F1">1–3</xref>: wider than long in about 1.5 times. Copulatory openings located almost in a middle part, small and roundish. Fertilization ducts visible through integument. Copulatory ducts long, connected to long and club-shaped accessory glands pointed laterally. Spermathecae long and sub-vertical, with fertilization ducts located on apical part.</p><fig id="F1" position="float" orientation="portrait"><object-id xmlns:xlink="http://www.w3.org/1999/xlink" content-type="doi" xlink:type="simple">10.3897/zookeys.1185.110365.figures1-3</object-id><object-id xmlns:xlink="http://www.w3.org/1999/xlink" content-type="arpha" xlink:type="simple">B850BD3A-8EA6-5199-B974-0E4D5A2C6241</object-id><label>Figures 1–3.</label><caption><p><italic><tp:taxon-name><tp:taxon-name-part taxon-name-part-type="genus" reg="Festucula">Festucula</tp:taxon-name-part><tp:taxon-name-part taxon-name-part-type="species" reg="botswana">botswana</tp:taxon-name-part></tp:taxon-name></italic> sp. nov., holotype <bold>1</bold> epigyne, ventral view <bold>2</bold> vulva, dorsal view <bold>3</bold> diagrammatic course of the insemination ducts. Scale bars: 0.1 mm.</p></caption><graphic xmlns:xlink="http://www.w3.org/1999/xlink" xlink:href="zookeys-1185-295_article-110365__-g001.jpg" position="float" orientation="portrait" xlink:type="simple" id="oo_945795.jpg"><uri content-type="original_file" xlink:type="simple">https://binary.pensoft.net/fig/945795</uri></graphic></fig><fig id="F2" position="float" orientation="portrait"><object-id xmlns:xlink="http://www.w3.org/1999/xlink" content-type="doi" xlink:type="simple">10.3897/zookeys.1185.110365.figures4-7</object-id><object-id xmlns:xlink="http://www.w3.org/1999/xlink" content-type="arpha" xlink:type="simple">90ECDF3C-A0E1-5662-98A3-BB7B77DAA9C0</object-id><label>Figures 4–7.</label><caption><p><italic><tp:taxon-name><tp:taxon-name-part taxon-name-part-type="genus" reg="Festucula">Festucula</tp:taxon-name-part><tp:taxon-name-part taxon-name-part-type="species" reg="botswana">botswana</tp:taxon-name-part></tp:taxon-name></italic> sp. nov., holotype <bold>4</bold> habitus, dorsal view <bold>5</bold> same, ventral view <bold>6</bold> same, lateral view <bold>7</bold> same, latero-frontal view. Scale bars: 1 mm.</p></caption><graphic xmlns:xlink="http://www.w3.org/1999/xlink" xlink:href="zookeys-1185-295_article-110365__-g002.jpg" position="float" orientation="portrait" xlink:type="simple" id="oo_945796.jpg"><uri content-type="original_file" xlink:type="simple">https://binary.pensoft.net/fig/945796</uri></graphic></fig></tp:treatment-sec><tp:treatment-sec sec-type="distribution" id="SECID0ELCAE"><title>Distribution.</title><p>Known only from type locality in Botswana (Fig. <xref ref-type="fig" rid="F7">29</xref>).</p></tp:treatment-sec><tp:treatment-sec><!--Section generated to contain objects referenced in tp:taxon-treatment.--><fig id="F7" position="float" orientation="portrait"><object-id xmlns:xlink="http://www.w3.org/1999/xlink" content-type="doi" xlink:type="simple">10.3897/zookeys.1185.110365.figure29</object-id><object-id xmlns:xlink="http://www.w3.org/1999/xlink" content-type="arpha" xlink:type="simple">FFB28FE1-5EC2-5AA0-9080-B90EFBF12CA2</object-id><label>Figure 29.</label><caption><p>New data of distribution of four <italic><tp:taxon-name><tp:taxon-name-part taxon-name-part-type="genus" reg="Festucula">Festucula</tp:taxon-name-part></tp:taxon-name></italic> species in Africa.</p></caption><graphic xmlns:xlink="http://www.w3.org/1999/xlink" xlink:href="zookeys-1185-295_article-110365__-g007.jpg" position="float" orientation="portrait" xlink:type="simple" id="oo_945801.jpg"><uri content-type="original_file" xlink:type="simple">https://binary.pensoft.net/fig/945801</uri></graphic></fig><fig id="F8" position="float" orientation="portrait"><object-id xmlns:xlink="http://www.w3.org/1999/xlink" content-type="doi" xlink:type="simple">10.3897/zookeys.1185.110365.figures30-47</object-id><object-id xmlns:xlink="http://www.w3.org/1999/xlink" content-type="arpha" xlink:type="simple">547979AA-709A-5F2E-800C-B00C661DEFC9</object-id><label>Figures 30–47.</label><caption><p><italic><tp:taxon-name><tp:taxon-name-part taxon-name-part-type="genus" reg="Festucula">Festucula</tp:taxon-name-part></tp:taxon-name></italic> spp., females <bold>30, 31</bold><italic><tp:taxon-name><tp:taxon-name-part taxon-name-part-type="genus" reg="Festucula">F.</tp:taxon-name-part><tp:taxon-name-part taxon-name-part-type="species" reg="australis">australis</tp:taxon-name-part></tp:taxon-name></italic> (from <xref ref-type="bibr" rid="B1">Azarkina and Foord 2014</xref>) <bold>32, 33</bold><italic><tp:taxon-name><tp:taxon-name-part taxon-name-part-type="genus" reg="Festucula">F.</tp:taxon-name-part><tp:taxon-name-part taxon-name-part-type="species" reg="monticola">monticola</tp:taxon-name-part></tp:taxon-name></italic><bold>34, 35</bold><italic><tp:taxon-name><tp:taxon-name-part taxon-name-part-type="genus" reg="Festucula">F.</tp:taxon-name-part><tp:taxon-name-part taxon-name-part-type="species" reg="vermiformis">vermiformis</tp:taxon-name-part></tp:taxon-name></italic> (from <xref ref-type="bibr" rid="B6">Prószyński 1987</xref>) <bold>36, 37</bold><italic><tp:taxon-name><tp:taxon-name-part taxon-name-part-type="genus" reg="Festucula">F.</tp:taxon-name-part><tp:taxon-name-part taxon-name-part-type="species" reg="botswana">botswana</tp:taxon-name-part></tp:taxon-name></italic> sp. nov. <bold>38, 39</bold><italic><tp:taxon-name><tp:taxon-name-part taxon-name-part-type="genus" reg="Festucula">F.</tp:taxon-name-part><tp:taxon-name-part taxon-name-part-type="species" reg="festuculaeformis">festuculaeformis</tp:taxon-name-part></tp:taxon-name></italic> (from <xref ref-type="bibr" rid="B1">Azarkina and Foord 2014</xref>) <bold>40, 41</bold><italic><tp:taxon-name><tp:taxon-name-part taxon-name-part-type="genus" reg="Festucula">F.</tp:taxon-name-part><tp:taxon-name-part taxon-name-part-type="species" reg="haddadi">haddadi</tp:taxon-name-part></tp:taxon-name></italic> (from <xref ref-type="bibr" rid="B1">Azarkina and Foord 2014</xref>) <bold>42, 43</bold><italic><tp:taxon-name><tp:taxon-name-part taxon-name-part-type="genus" reg="Festucula">F.</tp:taxon-name-part><tp:taxon-name-part taxon-name-part-type="species" reg="lawrencei">lawrencei</tp:taxon-name-part></tp:taxon-name></italic><bold>44, 45</bold><italic><tp:taxon-name><tp:taxon-name-part taxon-name-part-type="genus" reg="Festucula">F.</tp:taxon-name-part><tp:taxon-name-part taxon-name-part-type="species" reg="leroyae">leroyae</tp:taxon-name-part></tp:taxon-name></italic> (from <xref ref-type="bibr" rid="B1">Azarkina and Foord 2014</xref>) <bold>46, 47</bold><italic><tp:taxon-name><tp:taxon-name-part taxon-name-part-type="genus" reg="Festucula">F.</tp:taxon-name-part><tp:taxon-name-part taxon-name-part-type="species" reg="robustus">robustus</tp:taxon-name-part></tp:taxon-name></italic> (from <xref ref-type="bibr" rid="B1">Azarkina and Foord 2014</xref>): <bold>30, 32, 34, 36, 38, 40, 42, 44, 46</bold> epigyne, ventral view <bold>31, 33, 35, 37, 39, 41, 43, 45, 47</bold> vulva, dorsal view. Scale bars: 0.1 mm.</p></caption><graphic xmlns:xlink="http://www.w3.org/1999/xlink" xlink:href="zookeys-1185-295_article-110365__-g008.jpg" position="float" orientation="portrait" xlink:type="simple" id="oo_945802.jpg"><uri content-type="original_file" xlink:type="simple">https://binary.pensoft.net/fig/945802</uri></graphic></fig></tp:treatment-sec><ref-list><ref id="B1"><mixed-citation xmlns:xlink="http://www.w3.org/1999/xlink" xlink:type="simple"><person-group><name name-style="western"><surname>Azarkina</surname><given-names>GN</given-names></name><name name-style="western"><surname>Foord</surname><given-names>SH</given-names></name></person-group> (<year>2014</year>) <article-title>A revision of the Afrotropical species of <italic><tp:taxon-name><tp:taxon-name-part taxon-name-part-type="genus">Festucula</tp:taxon-name-part></tp:taxon-name></italic> Simon, 1901 (<tp:taxon-name><tp:taxon-name-part taxon-name-part-type="order">Araneae</tp:taxon-name-part></tp:taxon-name>: <tp:taxon-name><tp:taxon-name-part taxon-name-part-type="family">Salticidae</tp:taxon-name-part></tp:taxon-name>).</article-title><source>African Invertebrates</source><volume>55</volume>(<issue>2</issue>): <fpage>351</fpage>–<lpage>375</lpage>. <ext-link xlink:href="10.5733/afin.055.0201" ext-link-type="doi" xlink:type="simple">https://doi.org/10.5733/afin.055.0201</ext-link></mixed-citation></ref><ref id="B6"><mixed-citation xmlns:xlink="http://www.w3.org/1999/xlink" xlink:type="simple"><person-group><name name-style="western"><surname>Prószyński</surname><given-names>J</given-names></name></person-group> (<year>1987</year>) Atlas rysunków diagnostycznych mniej znanych <tp:taxon-name><tp:taxon-name-part taxon-name-part-type="family">Salticidae</tp:taxon-name-part></tp:taxon-name> 2. Zeszyty Naukowe Wyższej Szkoly Rolniczo-Pedagogicznej Siedlcach, 172 pp.</mixed-citation></ref></ref-list></tp:taxon-treatment>
