# Supplementary material for: ﻿Further notes on the Afrotropical genus Festucula Simon, 1901 (Araneae, Salticidae)
Source: Zookeys. 2023 Dec 1;1185:295–308. doi: 10.3897/zookeys.1185.110365 (PMC10709812; doi:10.3897/zookeys.1185.110365)
Supplement: XML Treatment for Festucula lawrencei [file zookeys.1185.110365-treatment3.xml]

<!DOCTYPE tp:taxon-treatment
  PUBLIC "-//TaxonX//DTD Taxonomic Treatment Publishing DTD v0 20100105//EN" "tax-treatment-NSO.dtd">
<tp:taxon-treatment xmlns:tp="http://www.plazi.org/taxpub"><tp:treatment-meta><kwd-group><label>Taxon classification</label><kwd>
                <named-content content-type="kingdom">Animalia</named-content>
              </kwd><kwd>
                <named-content content-type="order">Araneae</named-content>
              </kwd><kwd>
                <named-content content-type="family">Salticidae</named-content>
              </kwd></kwd-group><mixed-citation publication-type="journal"><person-group><name><surname>Azarkina</surname><given-names>Galina N.</given-names></name><name><surname>Foord</surname><given-names>Stefan H.</given-names></name></person-group><article-title>﻿Further notes on the Afrotropical genus <italic><tp:taxon-name><tp:taxon-name-part taxon-name-part-type="genus" reg="Festucula">Festucula</tp:taxon-name-part></tp:taxon-name></italic> Simon, 1901 (<tp:taxon-name><tp:taxon-name-part taxon-name-part-type="order">Araneae</tp:taxon-name-part></tp:taxon-name>, <tp:taxon-name><tp:taxon-name-part taxon-name-part-type="family">Salticidae</tp:taxon-name-part></tp:taxon-name>)</article-title><source>Zookeys</source><day>01</day><month>12</month><year>2023</year><volume>1185</volume><fpage>295</fpage><lpage>308</lpage><pub-id pub-id-type="doi">10.3897/zookeys.1185.110365</pub-id></mixed-citation></tp:treatment-meta><tp:nomenclature><label>﻿</label><tp:taxon-name>
              <object-id xmlns:xlink="http://www.w3.org/1999/xlink" content-type="arpha" xlink:type="simple">3DA25A3A-6C0C-5547-B955-8062447BC49C</object-id>
              <tp:taxon-name-part taxon-name-part-type="genus" reg="Festucula">Festucula</tp:taxon-name-part>
              <tp:taxon-name-part taxon-name-part-type="species" reg="lawrencei">lawrencei</tp:taxon-name-part>
            </tp:taxon-name><tp:taxon-authority>Lessert, 1933</tp:taxon-authority><xref ref-type="fig" rid="F3">Figs 8–13</xref><xref ref-type="fig" rid="F4">, 14–21</xref><xref ref-type="fig" rid="F7">, 29</xref><xref ref-type="fig" rid="F8">, 30</xref><tp:nomenclature-citation-list><tp:nomenclature-citation><tp:taxon-name>
                  <tp:taxon-name-part taxon-name-part-type="genus" reg="Festucula">Festucula</tp:taxon-name-part>
                  <tp:taxon-name-part taxon-name-part-type="species" reg="lawrencei">lawrencei</tp:taxon-name-part>
                </tp:taxon-name><comment>Lessert, 1933: 152, fig. 72 (Type ♂, Angola: Santo Amaro, MRAC—examined).</comment></tp:nomenclature-citation><tp:nomenclature-citation><tp:taxon-name>
                  <tp:taxon-name-part taxon-name-part-type="genus" reg="Festucula">F.</tp:taxon-name-part>
                  <tp:taxon-name-part taxon-name-part-type="species" reg="lawrencei">lawrencei</tp:taxon-name-part>
                </tp:taxon-name><comment>: <xref ref-type="bibr" rid="B9">Wesołowska 1992</xref>: 50, figs 26–27; <xref ref-type="bibr" rid="B1">Azarkina and Foord 2014</xref>: 365, figs 77–87.</comment></tp:nomenclature-citation></tp:nomenclature-citation-list></tp:nomenclature><tp:treatment-sec sec-type="material" id="SECID0EMFAE"><title>Material examined.</title><p>Botswana • 1♂2♀; North-West District, nr Maun, Manxunyane Lagoon, <named-content xmlns:xlink="http://www.w3.org/1999/xlink" content-type="dwc:verbatimCoordinates" xlink:type="simple"><named-content content-type="geo-json" specific-use="{&#34;type&#34;:&#34;Point&#34;,&#34;coordinates&#34;:[23.370000,-19.900000]}" id="NCID0EVFAE" xlink:type="simple">-19.90, 23.37</named-content></named-content>, floodplain grassland, sweeping; 21.IX.1976; A. Russell-Smith leg.; <abbrev xmlns:xlink="http://www.w3.org/1999/xlink" xlink:title="Personal collection of Anthony Russell-Smith" id="ABBRID0E1FAE" xlink:type="simple">PCARS</abbrev>.</p></tp:treatment-sec><tp:treatment-sec sec-type="diagnosis" id="SECID0E5FAE"><title>Diagnosis.</title><p>The epigyne and vulva of <italic><tp:taxon-name><tp:taxon-name-part taxon-name-part-type="genus" reg="Festucula">F.</tp:taxon-name-part><tp:taxon-name-part taxon-name-part-type="species" reg="lawrencei">lawrencei</tp:taxon-name-part></tp:taxon-name></italic> resemble that of <italic><tp:taxon-name><tp:taxon-name-part taxon-name-part-type="genus" reg="Festucula">F.</tp:taxon-name-part><tp:taxon-name-part taxon-name-part-type="species" reg="haddadi">haddadi</tp:taxon-name-part></tp:taxon-name></italic> and <italic><tp:taxon-name><tp:taxon-name-part taxon-name-part-type="genus" reg="Festucula">F.</tp:taxon-name-part><tp:taxon-name-part taxon-name-part-type="species" reg="leroyae">leroyae</tp:taxon-name-part></tp:taxon-name></italic>, but differ from <italic><tp:taxon-name><tp:taxon-name-part taxon-name-part-type="genus" reg="Festucula">F.</tp:taxon-name-part><tp:taxon-name-part taxon-name-part-type="species" reg="haddadi">haddadi</tp:taxon-name-part></tp:taxon-name></italic> in having longer and thinner copulatory ducts (cf. Figs <xref ref-type="fig" rid="F8">41</xref> and <xref ref-type="fig" rid="F8">43</xref>); from <italic><tp:taxon-name><tp:taxon-name-part taxon-name-part-type="genus" reg="Festucula">F.</tp:taxon-name-part><tp:taxon-name-part taxon-name-part-type="species" reg="leroyae">leroyae</tp:taxon-name-part></tp:taxon-name></italic> in having smaller copulatory openings (cf. Figs <xref ref-type="fig" rid="F8">42</xref> and <xref ref-type="fig" rid="F8">44</xref>). For male’s diagnosis see <xref ref-type="bibr" rid="B1">Azarkina and Foord 2014</xref>: 365.</p></tp:treatment-sec><tp:treatment-sec sec-type="description" id="SECID0EPIAE"><title>Description.</title><p><bold>Male.</bold> Total length 5.80. Carapace 2.00 long, 1.25 wide. Abdomen 3.70 long, 0.90 wide. Ocular area 0.85 long, 0.95 wide anteriorly, 1.05 wide posteriorly. Cheliceral length 0.50. Clypeal height 0.05. Height at <abbrev xmlns:xlink="http://www.w3.org/1999/xlink" xlink:title="posterior median eyes" id="ABBRID0EXIAE" xlink:type="simple">PLE</abbrev> 0.60. Diameter of <abbrev xmlns:xlink="http://www.w3.org/1999/xlink" xlink:title="anterior median eyes" id="ABBRID0E2IAE" xlink:type="simple">AME</abbrev> 0.30. Length of leg segments: I 1.50 + 1.00 + 1.50 + 1.00 + 0.45 (4.45). II 0.80 + 0.35 + 0.50 + 0.45 + 0.30 (2.40). III 0.75 + 0.35 + 0.50 + 0.50 + 0.30 (2.40). IV 1.10 + 0.50 + 0.75 + 0.70 + 0.40 (3.45). Leg setation: I: <abbrev xmlns:xlink="http://www.w3.org/1999/xlink" xlink:title="tibia" id="ABBRID0E6IAE" xlink:type="simple">Tb</abbrev><abbrev xmlns:xlink="http://www.w3.org/1999/xlink" xlink:title="prolateral" id="ABBRID0EDJAE" xlink:type="simple">pr</abbrev> 1-1-1, <abbrev xmlns:xlink="http://www.w3.org/1999/xlink" xlink:title="metatarsus" id="ABBRID0EHJAE" xlink:type="simple">Mt</abbrev> v 2-2 <abbrev xmlns:xlink="http://www.w3.org/1999/xlink" xlink:title="apical" id="ABBRID0ELJAE" xlink:type="simple">ap</abbrev>. Colouration (in alcohol, Figs <xref ref-type="fig" rid="F4">14–17</xref>). Carapace brown, covered with brown setae. with broad longitudinal bands of white setae medially and laterally. Clypeus brown, covered with white setae. Sternum brown. Endites and labium brown, pale apically. Chelicerae brown. Carapace stridulatory organs with 8 seta-bearing tubercles. Abdomen brown dorsally, with broad yellow-white longitudinal band medially, with narrow yellowish longitudinal bands laterally. Venter brown. Spinnerets brown. Book-lung covers yellow-brown. Legs I robust, long, brown. Remaining legs yellow. Palps brown. Palpal structure as in Figs <xref ref-type="fig" rid="F3">8–10</xref>: tegulum with prolateral basal and retrolateral median lobes. Embolus pointed apically at 45° from tegulum, with small bump on tegulum near embolic base. Tibia short. Tibial apophyses thin, curved, with multiple small teeth between lateral and ventral aphophyses. Lateral tibial apophysis concave.</p><fig id="F3" position="float" orientation="portrait"><object-id xmlns:xlink="http://www.w3.org/1999/xlink" content-type="doi" xlink:type="simple">10.3897/zookeys.1185.110365.figures8-13</object-id><object-id xmlns:xlink="http://www.w3.org/1999/xlink" content-type="arpha" xlink:type="simple">37B8BF93-2337-5723-AA3A-8F1757C2D8A3</object-id><label>Figures 8–13.</label><caption><p><italic><tp:taxon-name><tp:taxon-name-part taxon-name-part-type="genus" reg="Festucula">Festucula</tp:taxon-name-part><tp:taxon-name-part taxon-name-part-type="species" reg="lawrencei">lawrencei</tp:taxon-name-part></tp:taxon-name></italic><bold>8</bold> male palp, ventral view <bold>9</bold> same, retrolateral view <bold>10</bold> tibial apophysis, ventro-retrolateral view <bold>11</bold> diagrammatic course of the insemination ducts <bold>12</bold> epigyne, ventral view <bold>13</bold> vulva, dorsal view. Scale bars: 0.1 mm.</p></caption><graphic xmlns:xlink="http://www.w3.org/1999/xlink" xlink:href="zookeys-1185-295_article-110365__-g003.jpg" position="float" orientation="portrait" xlink:type="simple" id="oo_945797.jpg"><uri content-type="original_file" xlink:type="simple">https://binary.pensoft.net/fig/945797</uri></graphic></fig><fig id="F4" position="float" orientation="portrait"><object-id xmlns:xlink="http://www.w3.org/1999/xlink" content-type="doi" xlink:type="simple">10.3897/zookeys.1185.110365.figures14-21</object-id><object-id xmlns:xlink="http://www.w3.org/1999/xlink" content-type="arpha" xlink:type="simple">55377B65-80DF-5DD0-B670-1BB5317AC02A</object-id><label>Figures 14–21.</label><caption><p><italic><tp:taxon-name><tp:taxon-name-part taxon-name-part-type="genus" reg="Festucula">Festucula</tp:taxon-name-part><tp:taxon-name-part taxon-name-part-type="species" reg="lawrencei">lawrencei</tp:taxon-name-part></tp:taxon-name></italic><bold>14</bold> male habitus, dorsal view <bold>15</bold> same, ventral view <bold>16</bold> same, lateral view <bold>17</bold> same, latero-frontal view <bold>18</bold> female habitus, latero-frontal view <bold>19</bold> same, dorsal view <bold>20</bold> same, ventral view <bold>21</bold> same, lateral view. Scale bars: 1 mm.</p></caption><graphic xmlns:xlink="http://www.w3.org/1999/xlink" xlink:href="zookeys-1185-295_article-110365__-g004.jpg" position="float" orientation="portrait" xlink:type="simple" id="oo_945798.jpg"><uri content-type="original_file" xlink:type="simple">https://binary.pensoft.net/fig/945798</uri></graphic></fig><p><bold>Female.</bold> Total length 7.30–9.10. Carapace 2.35–2.40 long, 1.45–1.50 wide. Abdomen 5.00–6.70 long, 1.45–1.50 wide. Ocular area 1.00–1.10 long, 1.15–1.20 wide anteriorly, 1.25–1.30 wide posteriorly. Cheliceral length 0.60–0.80. Clypeal height 0.05. Height at <abbrev xmlns:xlink="http://www.w3.org/1999/xlink" xlink:title="posterior median eyes" id="ABBRID0EHMAE" xlink:type="simple">PLE</abbrev> 0.70. Diameter of <abbrev xmlns:xlink="http://www.w3.org/1999/xlink" xlink:title="anterior median eyes" id="ABBRID0ELMAE" xlink:type="simple">AME</abbrev> 0.40. Length of leg segments (smallest female): I 1.50 + 1.00 + 1.30 + 0.90 + 0.45 (5.15). II 1.00 + 0.50 + 0.60 + 0.55 + 0.35 (3.00). III 0.90 + 0.45 + 0.50 + 0.70 + 0.40 (2.95). IV 1.30 + 0.70 + 1.00 + 0.90 + 0.50 (4.40). Leg setation: I: <abbrev xmlns:xlink="http://www.w3.org/1999/xlink" xlink:title="tibia" id="ABBRID0EPMAE" xlink:type="simple">Tb</abbrev><abbrev xmlns:xlink="http://www.w3.org/1999/xlink" xlink:title="prolateral" id="ABBRID0ETMAE" xlink:type="simple">pr</abbrev> 1-1-1, <abbrev xmlns:xlink="http://www.w3.org/1999/xlink" xlink:title="metatarsus" id="ABBRID0EXMAE" xlink:type="simple">Mt</abbrev> v 2-2 <abbrev xmlns:xlink="http://www.w3.org/1999/xlink" xlink:title="apical" id="ABBRID0E2MAE" xlink:type="simple">ap</abbrev>. II: <abbrev xmlns:xlink="http://www.w3.org/1999/xlink" xlink:title="metatarsus" id="ABBRID0E6MAE" xlink:type="simple">Mt</abbrev> v 2-2 <abbrev xmlns:xlink="http://www.w3.org/1999/xlink" xlink:title="apical" id="ABBRID0EDNAE" xlink:type="simple">ap</abbrev>. Colouration (in alcohol, Figs <xref ref-type="fig" rid="F4">18–21</xref>).Similar to that of male, but legs II–IV and palps brownish-yellow. Epigyne and vulva as in Figs <xref ref-type="fig" rid="F3">11–13</xref>: Epigyne with two small round copulatory openings located in posterior half submedially. Copulatory ducts and accessory glands long and thin, spermathecae long and thin. Fertilization ducts located apically.</p></tp:treatment-sec><tp:treatment-sec sec-type="distribution" id="SECID0EPNAE"><title>Distribution.</title><p>Angola and Botswana (Fig. <xref ref-type="fig" rid="F7">29</xref>).</p></tp:treatment-sec><tp:treatment-sec sec-type="comments" id="SECID0EZNAE"><title>Comments.</title><p>Palps of specimens from Botswana differ slightly from palps of the type specimen: the lateral tibial apophysis is less concave than the type (cf. Fig. <xref ref-type="fig" rid="F3">9</xref>, arrowed and <xref ref-type="bibr" rid="B1">Azarkina and Foord 2014</xref>: fig. 78). The inner edge of the LTA has multiple small teeth in specimen from Botswana vs. one big tooth in type specimen (cf. Fig. <xref ref-type="fig" rid="F3">10</xref> and <xref ref-type="bibr" rid="B1">Azarkina and Foord 2014</xref>: figs 80, 81).</p></tp:treatment-sec><tp:treatment-sec><!--Section generated to contain objects referenced in tp:taxon-treatment.--><fig id="F7" position="float" orientation="portrait"><object-id xmlns:xlink="http://www.w3.org/1999/xlink" content-type="doi" xlink:type="simple">10.3897/zookeys.1185.110365.figure29</object-id><object-id xmlns:xlink="http://www.w3.org/1999/xlink" content-type="arpha" xlink:type="simple">FFB28FE1-5EC2-5AA0-9080-B90EFBF12CA2</object-id><label>Figure 29.</label><caption><p>New data of distribution of four <italic><tp:taxon-name><tp:taxon-name-part taxon-name-part-type="genus" reg="Festucula">Festucula</tp:taxon-name-part></tp:taxon-name></italic> species in Africa.</p></caption><graphic xmlns:xlink="http://www.w3.org/1999/xlink" xlink:href="zookeys-1185-295_article-110365__-g007.jpg" position="float" orientation="portrait" xlink:type="simple" id="oo_945801.jpg"><uri content-type="original_file" xlink:type="simple">https://binary.pensoft.net/fig/945801</uri></graphic></fig><fig id="F8" position="float" orientation="portrait"><object-id xmlns:xlink="http://www.w3.org/1999/xlink" content-type="doi" xlink:type="simple">10.3897/zookeys.1185.110365.figures30-47</object-id><object-id xmlns:xlink="http://www.w3.org/1999/xlink" content-type="arpha" xlink:type="simple">547979AA-709A-5F2E-800C-B00C661DEFC9</object-id><label>Figures 30–47.</label><caption><p><italic><tp:taxon-name><tp:taxon-name-part taxon-name-part-type="genus" reg="Festucula">Festucula</tp:taxon-name-part></tp:taxon-name></italic> spp., females <bold>30, 31</bold><italic><tp:taxon-name><tp:taxon-name-part taxon-name-part-type="genus" reg="Festucula">F.</tp:taxon-name-part><tp:taxon-name-part taxon-name-part-type="species" reg="australis">australis</tp:taxon-name-part></tp:taxon-name></italic> (from <xref ref-type="bibr" rid="B1">Azarkina and Foord 2014</xref>) <bold>32, 33</bold><italic><tp:taxon-name><tp:taxon-name-part taxon-name-part-type="genus" reg="Festucula">F.</tp:taxon-name-part><tp:taxon-name-part taxon-name-part-type="species" reg="monticola">monticola</tp:taxon-name-part></tp:taxon-name></italic><bold>34, 35</bold><italic><tp:taxon-name><tp:taxon-name-part taxon-name-part-type="genus" reg="Festucula">F.</tp:taxon-name-part><tp:taxon-name-part taxon-name-part-type="species" reg="vermiformis">vermiformis</tp:taxon-name-part></tp:taxon-name></italic> (from <xref ref-type="bibr" rid="B6">Prószyński 1987</xref>) <bold>36, 37</bold><italic><tp:taxon-name><tp:taxon-name-part taxon-name-part-type="genus" reg="Festucula">F.</tp:taxon-name-part><tp:taxon-name-part taxon-name-part-type="species" reg="botswana">botswana</tp:taxon-name-part></tp:taxon-name></italic> sp. nov. <bold>38, 39</bold><italic><tp:taxon-name><tp:taxon-name-part taxon-name-part-type="genus" reg="Festucula">F.</tp:taxon-name-part><tp:taxon-name-part taxon-name-part-type="species" reg="festuculaeformis">festuculaeformis</tp:taxon-name-part></tp:taxon-name></italic> (from <xref ref-type="bibr" rid="B1">Azarkina and Foord 2014</xref>) <bold>40, 41</bold><italic><tp:taxon-name><tp:taxon-name-part taxon-name-part-type="genus" reg="Festucula">F.</tp:taxon-name-part><tp:taxon-name-part taxon-name-part-type="species" reg="haddadi">haddadi</tp:taxon-name-part></tp:taxon-name></italic> (from <xref ref-type="bibr" rid="B1">Azarkina and Foord 2014</xref>) <bold>42, 43</bold><italic><tp:taxon-name><tp:taxon-name-part taxon-name-part-type="genus" reg="Festucula">F.</tp:taxon-name-part><tp:taxon-name-part taxon-name-part-type="species" reg="lawrencei">lawrencei</tp:taxon-name-part></tp:taxon-name></italic><bold>44, 45</bold><italic><tp:taxon-name><tp:taxon-name-part taxon-name-part-type="genus" reg="Festucula">F.</tp:taxon-name-part><tp:taxon-name-part taxon-name-part-type="species" reg="leroyae">leroyae</tp:taxon-name-part></tp:taxon-name></italic> (from <xref ref-type="bibr" rid="B1">Azarkina and Foord 2014</xref>) <bold>46, 47</bold><italic><tp:taxon-name><tp:taxon-name-part taxon-name-part-type="genus" reg="Festucula">F.</tp:taxon-name-part><tp:taxon-name-part taxon-name-part-type="species" reg="robustus">robustus</tp:taxon-name-part></tp:taxon-name></italic> (from <xref ref-type="bibr" rid="B1">Azarkina and Foord 2014</xref>): <bold>30, 32, 34, 36, 38, 40, 42, 44, 46</bold> epigyne, ventral view <bold>31, 33, 35, 37, 39, 41, 43, 45, 47</bold> vulva, dorsal view. Scale bars: 0.1 mm.</p></caption><graphic xmlns:xlink="http://www.w3.org/1999/xlink" xlink:href="zookeys-1185-295_article-110365__-g008.jpg" position="float" orientation="portrait" xlink:type="simple" id="oo_945802.jpg"><uri content-type="original_file" xlink:type="simple">https://binary.pensoft.net/fig/945802</uri></graphic></fig></tp:treatment-sec><ref-list><ref id="B1"><mixed-citation xmlns:xlink="http://www.w3.org/1999/xlink" xlink:type="simple"><person-group><name name-style="western"><surname>Azarkina</surname><given-names>GN</given-names></name><name name-style="western"><surname>Foord</surname><given-names>SH</given-names></name></person-group> (<year>2014</year>) <article-title>A revision of the Afrotropical species of <italic><tp:taxon-name><tp:taxon-name-part taxon-name-part-type="genus">Festucula</tp:taxon-name-part></tp:taxon-name></italic> Simon, 1901 (<tp:taxon-name><tp:taxon-name-part taxon-name-part-type="order">Araneae</tp:taxon-name-part></tp:taxon-name>: <tp:taxon-name><tp:taxon-name-part taxon-name-part-type="family">Salticidae</tp:taxon-name-part></tp:taxon-name>).</article-title><source>African Invertebrates</source><volume>55</volume>(<issue>2</issue>): <fpage>351</fpage>–<lpage>375</lpage>. <ext-link xlink:href="10.5733/afin.055.0201" ext-link-type="doi" xlink:type="simple">https://doi.org/10.5733/afin.055.0201</ext-link></mixed-citation></ref><ref id="B6"><mixed-citation xmlns:xlink="http://www.w3.org/1999/xlink" xlink:type="simple"><person-group><name name-style="western"><surname>Prószyński</surname><given-names>J</given-names></name></person-group> (<year>1987</year>) Atlas rysunków diagnostycznych mniej znanych <tp:taxon-name><tp:taxon-name-part taxon-name-part-type="family">Salticidae</tp:taxon-name-part></tp:taxon-name> 2. Zeszyty Naukowe Wyższej Szkoly Rolniczo-Pedagogicznej Siedlcach, 172 pp.</mixed-citation></ref><ref id="B9"><mixed-citation xmlns:xlink="http://www.w3.org/1999/xlink" xlink:type="simple"><person-group><name name-style="western"><surname>Wesołowska</surname><given-names>W</given-names></name></person-group> (<year>1992</year>) <article-title>A revision of the spider genus <italic><tp:taxon-name><tp:taxon-name-part taxon-name-part-type="genus">Festucula</tp:taxon-name-part></tp:taxon-name></italic> Simon, 1901 (<tp:taxon-name><tp:taxon-name-part taxon-name-part-type="order">Araneae</tp:taxon-name-part></tp:taxon-name><tp:taxon-name><tp:taxon-name-part taxon-name-part-type="family">Salticidae</tp:taxon-name-part></tp:taxon-name>).</article-title><source>Journal of African Zoology</source><volume>106</volume>(<issue>1</issue>): <fpage>45</fpage>–<lpage>54</lpage>.</mixed-citation></ref></ref-list></tp:taxon-treatment>
