# Supplementary material for: ﻿Further notes on the Afrotropical genus Festucula Simon, 1901 (Araneae, Salticidae)
Source: Zookeys. 2023 Dec 1;1185:295–308. doi: 10.3897/zookeys.1185.110365 (PMC10709812; doi:10.3897/zookeys.1185.110365)
Supplement: XML Treatment for Festucula monticola [file zookeys.1185.110365-treatment4.xml]

<!DOCTYPE tp:taxon-treatment
  PUBLIC "-//TaxonX//DTD Taxonomic Treatment Publishing DTD v0 20100105//EN" "tax-treatment-NSO.dtd">
<tp:taxon-treatment xmlns:tp="http://www.plazi.org/taxpub"><tp:treatment-meta><kwd-group><label>Taxon classification</label><kwd>
                <named-content content-type="kingdom">Animalia</named-content>
              </kwd><kwd>
                <named-content content-type="order">Araneae</named-content>
              </kwd><kwd>
                <named-content content-type="family">Salticidae</named-content>
              </kwd></kwd-group><mixed-citation publication-type="journal"><person-group><name><surname>Azarkina</surname><given-names>Galina N.</given-names></name><name><surname>Foord</surname><given-names>Stefan H.</given-names></name></person-group><article-title>﻿Further notes on the Afrotropical genus <italic><tp:taxon-name><tp:taxon-name-part taxon-name-part-type="genus" reg="Festucula">Festucula</tp:taxon-name-part></tp:taxon-name></italic> Simon, 1901 (<tp:taxon-name><tp:taxon-name-part taxon-name-part-type="order">Araneae</tp:taxon-name-part></tp:taxon-name>, <tp:taxon-name><tp:taxon-name-part taxon-name-part-type="family">Salticidae</tp:taxon-name-part></tp:taxon-name>)</article-title><source>Zookeys</source><day>01</day><month>12</month><year>2023</year><volume>1185</volume><fpage>295</fpage><lpage>308</lpage><pub-id pub-id-type="doi">10.3897/zookeys.1185.110365</pub-id></mixed-citation></tp:treatment-meta><tp:nomenclature><label>﻿</label><tp:taxon-name>
              <object-id xmlns:xlink="http://www.w3.org/1999/xlink" content-type="arpha" xlink:type="simple">2FA31067-9C27-50C8-A8A6-E8F23049F5C6</object-id>
              <tp:taxon-name-part taxon-name-part-type="genus" reg="Festucula">Festucula</tp:taxon-name-part>
              <tp:taxon-name-part taxon-name-part-type="species" reg="monticola">monticola</tp:taxon-name-part>
            </tp:taxon-name><tp:taxon-authority>Berland &amp; Millot, 1941</tp:taxon-authority><xref ref-type="fig" rid="F5">Figs 22–24</xref><xref ref-type="fig" rid="F6">, 25–28</xref><xref ref-type="fig" rid="F7">, 29</xref><xref ref-type="fig" rid="F8">, 30</xref><tp:nomenclature-citation-list><tp:nomenclature-citation><tp:taxon-name>
                  <tp:taxon-name-part taxon-name-part-type="genus" reg="Festucula">Festucula</tp:taxon-name-part>
                  <tp:taxon-name-part taxon-name-part-type="species" reg="monticola">monticola</tp:taxon-name-part>
                </tp:taxon-name><comment>Berland &amp; Millot, 1941: 345, fig. 48 (Type ♀, Guinea: Dalaba, MNHN—not examined, probably lost).</comment></tp:nomenclature-citation><tp:nomenclature-citation><tp:taxon-name>
                  <tp:taxon-name-part taxon-name-part-type="genus" reg="Festucula">F.</tp:taxon-name-part>
                  <tp:taxon-name-part taxon-name-part-type="species" reg="monticola">monticola</tp:taxon-name-part>
                </tp:taxon-name><comment>: <xref ref-type="bibr" rid="B9">Wesołowska 1992</xref>: 45 (Nomen dubium); <xref ref-type="bibr" rid="B1">Azarkina and Foord 2014</xref>: 374 (Nomen dubium).</comment></tp:nomenclature-citation><tp:nomenclature-citation><tp:taxon-name>
                  <tp:taxon-name-part taxon-name-part-type="genus" reg="Festucula">F.</tp:taxon-name-part>
                  <tp:taxon-name-part taxon-name-part-type="species" reg="festuculaeformis">festuculaeformis</tp:taxon-name-part>
                </tp:taxon-name><comment>: <xref ref-type="bibr" rid="B10">Wesołowska and Edwards 2012</xref>: 746, figs 44–45 (misidentified).</comment></tp:nomenclature-citation><tp:nomenclature-citation><tp:taxon-name>
                  <tp:taxon-name-part taxon-name-part-type="genus" reg="Festucula">F.</tp:taxon-name-part>
                  <tp:taxon-name-part taxon-name-part-type="species" reg="lineata">lineata</tp:taxon-name-part>
                </tp:taxon-name><comment>: <xref ref-type="bibr" rid="B3">Fage 1923</xref>: 299, fig. 1; <xref ref-type="bibr" rid="B1">Azarkina and Foord 2014</xref>: 369 (misidentified).</comment></tp:nomenclature-citation></tp:nomenclature-citation-list></tp:nomenclature><tp:treatment-sec sec-type="material" id="SECID0EMSAE"><title>Material examined.</title><p>Guinea • 1♀; Nzérékoré Region, Prefecture Lola, Mount Nimba, c. <named-content xmlns:xlink="http://www.w3.org/1999/xlink" content-type="dwc:verbatimCoordinates" xlink:type="simple"><named-content content-type="geo-json" specific-use="{&#34;type&#34;:&#34;Point&#34;,&#34;coordinates&#34;:[-8.400000,7.670000]}" id="NCID0EVSAE" xlink:type="simple">7.67, -8.40</named-content></named-content>; M. Lamotte leg.; <named-content xmlns:xlink="http://www.w3.org/1999/xlink" content-type="dwc:institutional_code" xlink:title="Senckenberg Natural History Museum" xlink:href="http://grbio.org/institution/forschungsinstitut-und-natur-museum-senckenberg" xlink:type="simple">SMF</named-content> 72421 • 1♀; same but 11.XII.1956, <named-content xmlns:xlink="http://www.w3.org/1999/xlink" content-type="dwc:institutional_code" xlink:title="Senckenberg Natural History Museum" xlink:href="http://grbio.org/institution/forschungsinstitut-und-natur-museum-senckenberg" xlink:type="simple">SMF</named-content> 72420.</p></tp:treatment-sec><tp:treatment-sec sec-type="diagnosis" id="SECID0ECTAE"><title>Diagnosis.</title><p>The female of this species resembles <italic><tp:taxon-name><tp:taxon-name-part taxon-name-part-type="genus" reg="Festucula">F.</tp:taxon-name-part><tp:taxon-name-part taxon-name-part-type="species" reg="australis">australis</tp:taxon-name-part></tp:taxon-name></italic> and <italic><tp:taxon-name><tp:taxon-name-part taxon-name-part-type="genus" reg="Festucula">F.</tp:taxon-name-part><tp:taxon-name-part taxon-name-part-type="species" reg="vermiformis">vermiformis</tp:taxon-name-part></tp:taxon-name></italic> in epigyne and vulva form, but differs from <italic><tp:taxon-name><tp:taxon-name-part taxon-name-part-type="genus" reg="Festucula">F.</tp:taxon-name-part><tp:taxon-name-part taxon-name-part-type="species" reg="australis">australis</tp:taxon-name-part></tp:taxon-name></italic> by having larger epigynal depressions (cf. Figs <xref ref-type="fig" rid="F8">30</xref> and <xref ref-type="fig" rid="F8">32</xref>), and from <italic><tp:taxon-name><tp:taxon-name-part taxon-name-part-type="genus" reg="Festucula">F.</tp:taxon-name-part><tp:taxon-name-part taxon-name-part-type="species" reg="vermiformis">vermiformis</tp:taxon-name-part></tp:taxon-name></italic> in the accessory gland located closer to epigastric furrow (cf. Figs <xref ref-type="fig" rid="F8">33</xref> and <xref ref-type="fig" rid="F8">35</xref>). Male resembles that of <italic><tp:taxon-name><tp:taxon-name-part taxon-name-part-type="genus" reg="Festucula">F.</tp:taxon-name-part><tp:taxon-name-part taxon-name-part-type="species" reg="australis">australis</tp:taxon-name-part></tp:taxon-name></italic> (for male’s diagnosis see <xref ref-type="bibr" rid="B1">Azarkina and Foord 2014</xref>: 369, sub <italic><tp:taxon-name><tp:taxon-name-part taxon-name-part-type="genus" reg="Festucula">F.</tp:taxon-name-part><tp:taxon-name-part taxon-name-part-type="species" reg="lineata">lineata</tp:taxon-name-part></tp:taxon-name></italic> sensu <xref ref-type="bibr" rid="B3">Fage 1923</xref>).</p></tp:treatment-sec><tp:treatment-sec sec-type="description" id="SECID0ECWAE"><title>Description.</title><p><bold>Female.</bold> Total length 5.80. Carapace 2.10 long, 1.40 wide. Abdomen 3.70 long, 1.30 wide. Ocular area 0.85 long, 1.15 wide anteriorly, 1.20 wide posteriorly. Cheliceral length 0.60. Clypeal height 0.05. Hight at <abbrev xmlns:xlink="http://www.w3.org/1999/xlink" xlink:title="posterior median eyes" id="ABBRID0EKWAE" xlink:type="simple">PLE</abbrev> 0.70. Diameter of <abbrev xmlns:xlink="http://www.w3.org/1999/xlink" xlink:title="anterior median eyes" id="ABBRID0EOWAE" xlink:type="simple">AME</abbrev> 0.30. Length of leg segments: I 1.10 + 0.80 + 0.95 + 0.65 + 0.40 (3.90). II 0.80 + 0.45 + 0.55 + 0.50 + 0.40 (2.70). III 0.80 + 0.45 + 0.55 + 0.50 + 0.40 (2.70). IV 1.30 + 0.60 + 0.90 + 0.90 + 0.45 (4.15). Leg setation: I: <abbrev xmlns:xlink="http://www.w3.org/1999/xlink" xlink:title="femur" id="ABBRID0ESWAE" xlink:type="simple">Fm</abbrev> d 0-1-1-2, <abbrev xmlns:xlink="http://www.w3.org/1999/xlink" xlink:title="tibia" id="ABBRID0EWWAE" xlink:type="simple">Tb</abbrev><abbrev xmlns:xlink="http://www.w3.org/1999/xlink" xlink:title="prolateral" id="ABBRID0E1WAE" xlink:type="simple">pr</abbrev> 1-1-1, <abbrev xmlns:xlink="http://www.w3.org/1999/xlink" xlink:title="metatarsus" id="ABBRID0E5WAE" xlink:type="simple">Mt</abbrev> v 2-2 <abbrev xmlns:xlink="http://www.w3.org/1999/xlink" xlink:title="apical" id="ABBRID0ECXAE" xlink:type="simple">ap</abbrev>. II: <abbrev xmlns:xlink="http://www.w3.org/1999/xlink" xlink:title="femur" id="ABBRID0EGXAE" xlink:type="simple">Fm</abbrev> d 0-1-1-1, <abbrev xmlns:xlink="http://www.w3.org/1999/xlink" xlink:title="metatarsus" id="ABBRID0EKXAE" xlink:type="simple">Mt</abbrev> v 2-2 <abbrev xmlns:xlink="http://www.w3.org/1999/xlink" xlink:title="apical" id="ABBRID0EOXAE" xlink:type="simple">ap</abbrev>. III: <abbrev xmlns:xlink="http://www.w3.org/1999/xlink" xlink:title="femur" id="ABBRID0ESXAE" xlink:type="simple">Fm</abbrev> d 0-1-1-1. IV: <abbrev xmlns:xlink="http://www.w3.org/1999/xlink" xlink:title="femur" id="ABBRID0EWXAE" xlink:type="simple">Fm</abbrev> d 0-1-1-1. Colouration (in alcohol, Figs <xref ref-type="fig" rid="F6">25–28</xref>). Carapace brown, with a broad yellow longitudinal band medially and pair of broad yellow bands marginally. The ocular area is brown, with two dark-brown patches in the middle part, with black patches around eyes. Sternum yellow-brown. Labium and endites yellow-brown, pale apically. Chelicerae are dark-brown. Clypeus and cheeks yellow, covered with white setae. Carapace stridulatory organs with 8 seta-bearing tubercles. Abdomen brown, with one broad yellow longitudinal band medially and two yellow longitudinal bands laterally. Venter white-yellow, with dark yellow longitudinal band, tinged with brown medially; with two narrow longitudinal brownish bands laterally. Spinnerets brownish-yellow. Book-lung covers brownish. Legs I long and robust, brownish. Femora I dark-brown prolatero-apically; patellae I dark-brown prolaterally. Tibiae and metatarsi I brown in apical half prolaterally. Remaining legs yellow. Palps yellow. Epigyne and vulva as in Figs <xref ref-type="fig" rid="F5">22–24</xref>: 1.3 times wider than long. Copulatory openings located in posterior half. Fertilization ducts visible through integument. Copulatory ducts broad, pointed anteriorly. Accessory glands club-shaped, pointed posteriorly. Spermathecae Г-shaped, fertilization ducts located on apical part.</p><fig id="F5" position="float" orientation="portrait"><object-id xmlns:xlink="http://www.w3.org/1999/xlink" content-type="doi" xlink:type="simple">10.3897/zookeys.1185.110365.figures22-24</object-id><object-id xmlns:xlink="http://www.w3.org/1999/xlink" content-type="arpha" xlink:type="simple">D54A0783-FEA8-5885-A71F-5015FFDB8A2C</object-id><label>Figures 22–24.</label><caption><p><italic><tp:taxon-name><tp:taxon-name-part taxon-name-part-type="genus" reg="Festucula">Festucula</tp:taxon-name-part><tp:taxon-name-part taxon-name-part-type="species" reg="monticola">monticola</tp:taxon-name-part></tp:taxon-name></italic><bold>22</bold> epigyne, ventral view <bold>23</bold> vulva, dorsal view <bold>24</bold> diagrammatic course of the insemination ducts. Scale bars: 0.1 mm.</p></caption><graphic xmlns:xlink="http://www.w3.org/1999/xlink" xlink:href="zookeys-1185-295_article-110365__-g005.jpg" position="float" orientation="portrait" xlink:type="simple" id="oo_945799.jpg"><uri content-type="original_file" xlink:type="simple">https://binary.pensoft.net/fig/945799</uri></graphic></fig><fig id="F6" position="float" orientation="portrait"><object-id xmlns:xlink="http://www.w3.org/1999/xlink" content-type="doi" xlink:type="simple">10.3897/zookeys.1185.110365.figures25-28</object-id><object-id xmlns:xlink="http://www.w3.org/1999/xlink" content-type="arpha" xlink:type="simple">FC18D6CA-DB40-57B5-8738-6B47F8292E06</object-id><label>Figures 25–28.</label><caption><p><italic><tp:taxon-name><tp:taxon-name-part taxon-name-part-type="genus" reg="Festucula">Festucula</tp:taxon-name-part><tp:taxon-name-part taxon-name-part-type="species" reg="monticola">monticola</tp:taxon-name-part></tp:taxon-name></italic><bold>25</bold> habitus, dorsal view <bold>26</bold> same, ventral view <bold>27</bold> same, lateral view <bold>28</bold> same, latero-frontal view. Scale bars: 1 mm.</p></caption><graphic xmlns:xlink="http://www.w3.org/1999/xlink" xlink:href="zookeys-1185-295_article-110365__-g006.jpg" position="float" orientation="portrait" xlink:type="simple" id="oo_945800.jpg"><uri content-type="original_file" xlink:type="simple">https://binary.pensoft.net/fig/945800</uri></graphic></fig></tp:treatment-sec><tp:treatment-sec sec-type="distribution" id="SECID0EA1AE"><title>Distribution.</title><p>Guinea, Côte d’Ivoire (Fig. <xref ref-type="fig" rid="F7">29</xref>).</p><fig id="F7" position="float" orientation="portrait"><object-id xmlns:xlink="http://www.w3.org/1999/xlink" content-type="doi" xlink:type="simple">10.3897/zookeys.1185.110365.figure29</object-id><object-id xmlns:xlink="http://www.w3.org/1999/xlink" content-type="arpha" xlink:type="simple">FFB28FE1-5EC2-5AA0-9080-B90EFBF12CA2</object-id><label>Figure 29.</label><caption><p>New data of distribution of four <italic><tp:taxon-name><tp:taxon-name-part taxon-name-part-type="genus" reg="Festucula">Festucula</tp:taxon-name-part></tp:taxon-name></italic> species in Africa.</p></caption><graphic xmlns:xlink="http://www.w3.org/1999/xlink" xlink:href="zookeys-1185-295_article-110365__-g007.jpg" position="float" orientation="portrait" xlink:type="simple" id="oo_945801.jpg"><uri content-type="original_file" xlink:type="simple">https://binary.pensoft.net/fig/945801</uri></graphic></fig></tp:treatment-sec><tp:treatment-sec sec-type="comments" id="SECID0E51AE"><title>Comments.</title><p>Due to the possible loss of the type specimens of <italic><tp:taxon-name><tp:taxon-name-part taxon-name-part-type="genus" reg="Festucula">F.</tp:taxon-name-part><tp:taxon-name-part taxon-name-part-type="species" reg="lineata">lineata</tp:taxon-name-part></tp:taxon-name></italic> and <italic><tp:taxon-name><tp:taxon-name-part taxon-name-part-type="genus" reg="Festucula">F.</tp:taxon-name-part><tp:taxon-name-part taxon-name-part-type="species" reg="monticola">monticola</tp:taxon-name-part></tp:taxon-name></italic> (<xref ref-type="bibr" rid="B9">Wesołowska 1992</xref>; <xref ref-type="bibr" rid="B1">Azarkina and Foord 2014</xref>), the specific status of these species remains uncertain. <xref ref-type="bibr" rid="B9">Wesołowska (1992)</xref> considered <italic><tp:taxon-name><tp:taxon-name-part taxon-name-part-type="genus" reg="Festucula">F.</tp:taxon-name-part><tp:taxon-name-part taxon-name-part-type="species" reg="lineata">lineata</tp:taxon-name-part></tp:taxon-name></italic> and <italic><tp:taxon-name><tp:taxon-name-part taxon-name-part-type="genus" reg="Festucula">F.</tp:taxon-name-part><tp:taxon-name-part taxon-name-part-type="species" reg="monticola">monticola</tp:taxon-name-part></tp:taxon-name></italic> as <italic>nomina dubia</italic>. <italic><tp:taxon-name><tp:taxon-name-part taxon-name-part-type="genus" reg="Festucula">Festucula</tp:taxon-name-part><tp:taxon-name-part taxon-name-part-type="species" reg="lineata">lineata</tp:taxon-name-part></tp:taxon-name></italic> was described from Dakar, Senegal and the type specimens are immature (<xref ref-type="bibr" rid="B9">Wesołowska 1992</xref>), but <xref ref-type="bibr" rid="B4">Lessert (1933</xref>, f. 73) drew the type specimen and at least one female was mature (this female probably lost). The type of <italic><tp:taxon-name><tp:taxon-name-part taxon-name-part-type="genus" reg="Festucula">F.</tp:taxon-name-part><tp:taxon-name-part taxon-name-part-type="species" reg="monticola">monticola</tp:taxon-name-part></tp:taxon-name></italic> was described from Dalaba, Guinea (<xref ref-type="bibr" rid="B2">Berland and Millot 1941</xref>). Later <xref ref-type="bibr" rid="B3">Fage (1923)</xref> described a male of <italic><tp:taxon-name><tp:taxon-name-part taxon-name-part-type="genus" reg="Festucula">F.</tp:taxon-name-part><tp:taxon-name-part taxon-name-part-type="species" reg="lineata">lineata</tp:taxon-name-part></tp:taxon-name></italic> from Kerouane, Guinea. Based on a single male from Bouaké, Côte d’Ivoire and figures of a male from Guinea (<xref ref-type="bibr" rid="B3">Fage 1923</xref>) <xref ref-type="bibr" rid="B1">Azarkina and Foord (2014)</xref> revalidated <italic><tp:taxon-name><tp:taxon-name-part taxon-name-part-type="genus" reg="Festucula">F.</tp:taxon-name-part><tp:taxon-name-part taxon-name-part-type="species" reg="lineata">lineata</tp:taxon-name-part></tp:taxon-name></italic> (sensu Fage, 1923). The description of the male as <italic><tp:taxon-name><tp:taxon-name-part taxon-name-part-type="genus" reg="Festucula">F.</tp:taxon-name-part><tp:taxon-name-part taxon-name-part-type="species" reg="lineata">lineata</tp:taxon-name-part></tp:taxon-name></italic>, by Fage, seems erroneous. Based on new material from <abbrev xmlns:xlink="http://www.w3.org/1999/xlink" xlink:title="metatarsus" id="ABBRID0EN6AE" xlink:type="simple">Mt</abbrev>. Nimba in Guinea we conclude that the localities of the <xref ref-type="bibr" rid="B3">Fage (1923)</xref> and <xref ref-type="bibr" rid="B1">Azarkina and Foord (2014)</xref> males falls within <italic><tp:taxon-name><tp:taxon-name-part taxon-name-part-type="genus" reg="Festucula">F.</tp:taxon-name-part><tp:taxon-name-part taxon-name-part-type="species" reg="monticola">monticola</tp:taxon-name-part></tp:taxon-name></italic> distribution range of and are therefore <italic><tp:taxon-name><tp:taxon-name-part taxon-name-part-type="genus" reg="Festucula">F.</tp:taxon-name-part><tp:taxon-name-part taxon-name-part-type="species" reg="monticola">monticola</tp:taxon-name-part></tp:taxon-name></italic> instead of <italic><tp:taxon-name><tp:taxon-name-part taxon-name-part-type="genus" reg="Festucula">F.</tp:taxon-name-part><tp:taxon-name-part taxon-name-part-type="species" reg="lineata">lineata</tp:taxon-name-part></tp:taxon-name></italic>. We therefore revalidated the status of <italic><tp:taxon-name><tp:taxon-name-part taxon-name-part-type="genus" reg="Festucula">F.</tp:taxon-name-part><tp:taxon-name-part taxon-name-part-type="species" reg="monticola">monticola</tp:taxon-name-part></tp:taxon-name></italic>, redescribed the female and assigned males from Guinea (<xref ref-type="bibr" rid="B3">Fage 1923</xref>) and Côte d’Ivoire (<xref ref-type="bibr" rid="B1">Azarkina and Foord 2014</xref>) as males of <italic><tp:taxon-name><tp:taxon-name-part taxon-name-part-type="genus" reg="Festucula">F.</tp:taxon-name-part><tp:taxon-name-part taxon-name-part-type="species" reg="monticola">monticola</tp:taxon-name-part></tp:taxon-name></italic> instead of <italic><tp:taxon-name><tp:taxon-name-part taxon-name-part-type="genus" reg="Festucula">F.</tp:taxon-name-part><tp:taxon-name-part taxon-name-part-type="species" reg="lineata">lineata</tp:taxon-name-part></tp:taxon-name></italic>.</p><sec sec-type="﻿New record" id="SECID0EECAG"><title>﻿New record</title></sec></tp:treatment-sec><tp:treatment-sec><!--Section generated to contain objects referenced in tp:taxon-treatment.--><fig id="F8" position="float" orientation="portrait"><object-id xmlns:xlink="http://www.w3.org/1999/xlink" content-type="doi" xlink:type="simple">10.3897/zookeys.1185.110365.figures30-47</object-id><object-id xmlns:xlink="http://www.w3.org/1999/xlink" content-type="arpha" xlink:type="simple">547979AA-709A-5F2E-800C-B00C661DEFC9</object-id><label>Figures 30–47.</label><caption><p><italic><tp:taxon-name><tp:taxon-name-part taxon-name-part-type="genus" reg="Festucula">Festucula</tp:taxon-name-part></tp:taxon-name></italic> spp., females <bold>30, 31</bold><italic><tp:taxon-name><tp:taxon-name-part taxon-name-part-type="genus" reg="Festucula">F.</tp:taxon-name-part><tp:taxon-name-part taxon-name-part-type="species" reg="australis">australis</tp:taxon-name-part></tp:taxon-name></italic> (from <xref ref-type="bibr" rid="B1">Azarkina and Foord 2014</xref>) <bold>32, 33</bold><italic><tp:taxon-name><tp:taxon-name-part taxon-name-part-type="genus" reg="Festucula">F.</tp:taxon-name-part><tp:taxon-name-part taxon-name-part-type="species" reg="monticola">monticola</tp:taxon-name-part></tp:taxon-name></italic><bold>34, 35</bold><italic><tp:taxon-name><tp:taxon-name-part taxon-name-part-type="genus" reg="Festucula">F.</tp:taxon-name-part><tp:taxon-name-part taxon-name-part-type="species" reg="vermiformis">vermiformis</tp:taxon-name-part></tp:taxon-name></italic> (from <xref ref-type="bibr" rid="B6">Prószyński 1987</xref>) <bold>36, 37</bold><italic><tp:taxon-name><tp:taxon-name-part taxon-name-part-type="genus" reg="Festucula">F.</tp:taxon-name-part><tp:taxon-name-part taxon-name-part-type="species" reg="botswana">botswana</tp:taxon-name-part></tp:taxon-name></italic> sp. nov. <bold>38, 39</bold><italic><tp:taxon-name><tp:taxon-name-part taxon-name-part-type="genus" reg="Festucula">F.</tp:taxon-name-part><tp:taxon-name-part taxon-name-part-type="species" reg="festuculaeformis">festuculaeformis</tp:taxon-name-part></tp:taxon-name></italic> (from <xref ref-type="bibr" rid="B1">Azarkina and Foord 2014</xref>) <bold>40, 41</bold><italic><tp:taxon-name><tp:taxon-name-part taxon-name-part-type="genus" reg="Festucula">F.</tp:taxon-name-part><tp:taxon-name-part taxon-name-part-type="species" reg="haddadi">haddadi</tp:taxon-name-part></tp:taxon-name></italic> (from <xref ref-type="bibr" rid="B1">Azarkina and Foord 2014</xref>) <bold>42, 43</bold><italic><tp:taxon-name><tp:taxon-name-part taxon-name-part-type="genus" reg="Festucula">F.</tp:taxon-name-part><tp:taxon-name-part taxon-name-part-type="species" reg="lawrencei">lawrencei</tp:taxon-name-part></tp:taxon-name></italic><bold>44, 45</bold><italic><tp:taxon-name><tp:taxon-name-part taxon-name-part-type="genus" reg="Festucula">F.</tp:taxon-name-part><tp:taxon-name-part taxon-name-part-type="species" reg="leroyae">leroyae</tp:taxon-name-part></tp:taxon-name></italic> (from <xref ref-type="bibr" rid="B1">Azarkina and Foord 2014</xref>) <bold>46, 47</bold><italic><tp:taxon-name><tp:taxon-name-part taxon-name-part-type="genus" reg="Festucula">F.</tp:taxon-name-part><tp:taxon-name-part taxon-name-part-type="species" reg="robustus">robustus</tp:taxon-name-part></tp:taxon-name></italic> (from <xref ref-type="bibr" rid="B1">Azarkina and Foord 2014</xref>): <bold>30, 32, 34, 36, 38, 40, 42, 44, 46</bold> epigyne, ventral view <bold>31, 33, 35, 37, 39, 41, 43, 45, 47</bold> vulva, dorsal view. Scale bars: 0.1 mm.</p></caption><graphic xmlns:xlink="http://www.w3.org/1999/xlink" xlink:href="zookeys-1185-295_article-110365__-g008.jpg" position="float" orientation="portrait" xlink:type="simple" id="oo_945802.jpg"><uri content-type="original_file" xlink:type="simple">https://binary.pensoft.net/fig/945802</uri></graphic></fig></tp:treatment-sec><ref-list><ref id="B1"><mixed-citation xmlns:xlink="http://www.w3.org/1999/xlink" xlink:type="simple"><person-group><name name-style="western"><surname>Azarkina</surname><given-names>GN</given-names></name><name name-style="western"><surname>Foord</surname><given-names>SH</given-names></name></person-group> (<year>2014</year>) <article-title>A revision of the Afrotropical species of <italic><tp:taxon-name><tp:taxon-name-part taxon-name-part-type="genus">Festucula</tp:taxon-name-part></tp:taxon-name></italic> Simon, 1901 (<tp:taxon-name><tp:taxon-name-part taxon-name-part-type="order">Araneae</tp:taxon-name-part></tp:taxon-name>: <tp:taxon-name><tp:taxon-name-part taxon-name-part-type="family">Salticidae</tp:taxon-name-part></tp:taxon-name>).</article-title><source>African Invertebrates</source><volume>55</volume>(<issue>2</issue>): <fpage>351</fpage>–<lpage>375</lpage>. <ext-link xlink:href="10.5733/afin.055.0201" ext-link-type="doi" xlink:type="simple">https://doi.org/10.5733/afin.055.0201</ext-link></mixed-citation></ref><ref id="B6"><mixed-citation xmlns:xlink="http://www.w3.org/1999/xlink" xlink:type="simple"><person-group><name name-style="western"><surname>Prószyński</surname><given-names>J</given-names></name></person-group> (<year>1987</year>) Atlas rysunków diagnostycznych mniej znanych <tp:taxon-name><tp:taxon-name-part taxon-name-part-type="family">Salticidae</tp:taxon-name-part></tp:taxon-name> 2. Zeszyty Naukowe Wyższej Szkoly Rolniczo-Pedagogicznej Siedlcach, 172 pp.</mixed-citation></ref><ref id="B9"><mixed-citation xmlns:xlink="http://www.w3.org/1999/xlink" xlink:type="simple"><person-group><name name-style="western"><surname>Wesołowska</surname><given-names>W</given-names></name></person-group> (<year>1992</year>) <article-title>A revision of the spider genus <italic><tp:taxon-name><tp:taxon-name-part taxon-name-part-type="genus">Festucula</tp:taxon-name-part></tp:taxon-name></italic> Simon, 1901 (<tp:taxon-name><tp:taxon-name-part taxon-name-part-type="order">Araneae</tp:taxon-name-part></tp:taxon-name><tp:taxon-name><tp:taxon-name-part taxon-name-part-type="family">Salticidae</tp:taxon-name-part></tp:taxon-name>).</article-title><source>Journal of African Zoology</source><volume>106</volume>(<issue>1</issue>): <fpage>45</fpage>–<lpage>54</lpage>.</mixed-citation></ref><ref id="B10"><mixed-citation xmlns:xlink="http://www.w3.org/1999/xlink" xlink:type="simple"><person-group><name name-style="western"><surname>Wesołowska</surname><given-names>W</given-names></name><name name-style="western"><surname>Edwards</surname><given-names>GB</given-names></name></person-group> (<year>2012</year>) <article-title>Jumping spiders (<tp:taxon-name><tp:taxon-name-part taxon-name-part-type="order">Araneae</tp:taxon-name-part></tp:taxon-name>: <tp:taxon-name><tp:taxon-name-part taxon-name-part-type="family">Salticidae</tp:taxon-name-part></tp:taxon-name>) of the Calabar Area (SE Nigeria).</article-title><source>Annales Zoologici</source><volume>62</volume>(<issue>4</issue>): <fpage>733</fpage>–<lpage>772</lpage>. <ext-link xlink:href="10.3161/000345412X659786" ext-link-type="doi" xlink:type="simple">https://doi.org/10.3161/000345412X659786</ext-link></mixed-citation></ref><ref id="B3"><mixed-citation xmlns:xlink="http://www.w3.org/1999/xlink" xlink:type="simple"><person-group><name name-style="western"><surname>Fage</surname><given-names>L</given-names></name></person-group> (<year>1923</year>) <article-title>Arachnides rapportes par M. Chabanaud de la Guinee française et du Liberia (1919–1920).</article-title><source>Bulletin du Muséum National d’Histoire Naturelle</source><volume>29</volume>: <fpage>298</fpage>–<lpage>302</lpage>.</mixed-citation></ref><ref id="B4"><mixed-citation xmlns:xlink="http://www.w3.org/1999/xlink" xlink:type="simple"><person-group><name name-style="western"><surname>Lessert</surname><given-names>R de</given-names></name></person-group> (<year>1933</year>) <article-title>Araignées d’Angola. Résultats de la Mission scientifique suisse en Angola 1928–1929.</article-title><source>Revue Suisse de Zoologie</source><volume>40</volume>(<issue>4</issue>): <fpage>85</fpage>–<lpage>159</lpage>. <ext-link xlink:href="10.5962/bhl.part.117656" ext-link-type="doi" xlink:type="simple">https://doi.org/10.5962/bhl.part.117656</ext-link></mixed-citation></ref><ref id="B2"><mixed-citation xmlns:xlink="http://www.w3.org/1999/xlink" xlink:type="simple"><person-group><name name-style="western"><surname>Berland</surname><given-names>L</given-names></name><name name-style="western"><surname>Millot</surname><given-names>J</given-names></name></person-group> (<year>1941</year>) <article-title>Les araignées de l’Afrique Occidentale Française I.-Les salticides. Mémoires du Muséum National d’Histoire Naturelle de Paris (N.S.</article-title><source>)</source><volume>12</volume>(<issue>2</issue>): <fpage>297</fpage>–<lpage>423</lpage>.</mixed-citation></ref></ref-list></tp:taxon-treatment>
