# Supplementary material for: ﻿Further notes on the Afrotropical genus Festucula Simon, 1901 (Araneae, Salticidae)
Source: Zookeys. 2023 Dec 1;1185:295–308. doi: 10.3897/zookeys.1185.110365 (PMC10709812; doi:10.3897/zookeys.1185.110365)
Supplement: XML Treatment for Festucula leroyae [file zookeys.1185.110365-treatment5.xml]

<!DOCTYPE tp:taxon-treatment
  PUBLIC "-//TaxonX//DTD Taxonomic Treatment Publishing DTD v0 20100105//EN" "tax-treatment-NSO.dtd">
<tp:taxon-treatment xmlns:tp="http://www.plazi.org/taxpub"><tp:treatment-meta><kwd-group><label>Taxon classification</label><kwd>
                <named-content content-type="kingdom">Animalia</named-content>
              </kwd><kwd>
                <named-content content-type="order">Araneae</named-content>
              </kwd><kwd>
                <named-content content-type="family">Salticidae</named-content>
              </kwd></kwd-group><mixed-citation publication-type="journal"><person-group><name><surname>Azarkina</surname><given-names>Galina N.</given-names></name><name><surname>Foord</surname><given-names>Stefan H.</given-names></name></person-group><article-title>﻿Further notes on the Afrotropical genus <italic><tp:taxon-name><tp:taxon-name-part taxon-name-part-type="genus" reg="Festucula">Festucula</tp:taxon-name-part></tp:taxon-name></italic> Simon, 1901 (<tp:taxon-name><tp:taxon-name-part taxon-name-part-type="order">Araneae</tp:taxon-name-part></tp:taxon-name>, <tp:taxon-name><tp:taxon-name-part taxon-name-part-type="family">Salticidae</tp:taxon-name-part></tp:taxon-name>)</article-title><source>Zookeys</source><day>01</day><month>12</month><year>2023</year><volume>1185</volume><fpage>295</fpage><lpage>308</lpage><pub-id pub-id-type="doi">10.3897/zookeys.1185.110365</pub-id></mixed-citation></tp:treatment-meta><tp:nomenclature><label>﻿</label><tp:taxon-name>
              <object-id xmlns:xlink="http://www.w3.org/1999/xlink" content-type="arpha" xlink:type="simple">62EE7731-821A-5CDC-A1EA-BE8D8F357D85</object-id>
              <tp:taxon-name-part taxon-name-part-type="genus" reg="Festucula">Festucula</tp:taxon-name-part>
              <tp:taxon-name-part taxon-name-part-type="species" reg="leroyae">leroyae</tp:taxon-name-part>
            </tp:taxon-name><tp:taxon-authority>Azarkina &amp; Foord, 2014</tp:taxon-authority><xref ref-type="fig" rid="F8">Fig. 30</xref></tp:nomenclature><tp:treatment-sec sec-type="material" id="SECID0ERDAG"><title>Material examined.</title><p>Botswana • North-West District • 1♂1♀; nr Maun, Manxunyane Lagoon, <named-content xmlns:xlink="http://www.w3.org/1999/xlink" content-type="dwc:verbatimCoordinates" xlink:type="simple"><named-content content-type="geo-json" specific-use="{&#34;type&#34;:&#34;Point&#34;,&#34;coordinates&#34;:[23.370000,-19.900000]}" id="NCID0E1DAG" xlink:type="simple">-19.90, 23.37</named-content></named-content>, floodplain grassland, sweeping; 21.IX.1976; A. Russell-Smith leg.; <abbrev xmlns:xlink="http://www.w3.org/1999/xlink" xlink:title="Personal collection of Anthony Russell-Smith" id="ABBRID0E6DAG" xlink:type="simple">PCARS</abbrev> • 1♀ nr Maun, Moshi Bridge, <named-content xmlns:xlink="http://www.w3.org/1999/xlink" content-type="dwc:verbatimCoordinates" xlink:type="simple"><named-content content-type="geo-json" specific-use="{&#34;type&#34;:&#34;Point&#34;,&#34;coordinates&#34;:[23.350000,-20.100000]}" id="NCID0EGEAG" xlink:type="simple">-20.10, 23.35</named-content></named-content>, floodplain grassland; 10.III.1976; A. Russell-Smith leg.; <abbrev xmlns:xlink="http://www.w3.org/1999/xlink" xlink:title="Personal collection of Anthony Russell-Smith" id="ABBRID0ELEAG" xlink:type="simple">PCARS</abbrev> • 1♂; dried out Lagoon nr Maphaneng Pan, <named-content xmlns:xlink="http://www.w3.org/1999/xlink" content-type="dwc:verbatimCoordinates" xlink:type="simple"><named-content content-type="geo-json" specific-use="{&#34;type&#34;:&#34;Point&#34;,&#34;coordinates&#34;:[23.420000,-19.410000]}" id="NCID0ESEAG" xlink:type="simple">-19.41, 23.42</named-content></named-content>, sweeping; 27.II.1976; A. Russell-Smith leg.; <abbrev xmlns:xlink="http://www.w3.org/1999/xlink" xlink:title="Personal collection of Anthony Russell-Smith" id="ABBRID0EXEAG" xlink:type="simple">PCARS</abbrev> • 1♀; Okavango, Shorobe Lagoon, <named-content xmlns:xlink="http://www.w3.org/1999/xlink" content-type="dwc:verbatimCoordinates" xlink:type="simple"><named-content content-type="geo-json" specific-use="{&#34;type&#34;:&#34;Point&#34;,&#34;coordinates&#34;:[23.670000,-19.750000]}" id="NCID0E5EAG" xlink:type="simple">-19.75, 23.67</named-content></named-content>, floodplain grassland, sweeping; 28.VIII.1975; A. Russell-Smith leg.; <abbrev xmlns:xlink="http://www.w3.org/1999/xlink" xlink:title="Personal collection of Anthony Russell-Smith" id="ABBRID0EDFAG" xlink:type="simple">PCARS</abbrev> • 1♂2♀; Mboma Island, -19.17, 23.30, <italic><tp:taxon-name><tp:taxon-name-part taxon-name-part-type="genus" reg="Miscanthidium">Miscanthidium</tp:taxon-name-part></tp:taxon-name></italic> grassland field layer; 7.X.1975; A. Russell-Smith leg. (<abbrev xmlns:xlink="http://www.w3.org/1999/xlink" xlink:title="Personal collection of Anthony Russell-Smith" id="ABBRID0EOFAG" xlink:type="simple">PCARS</abbrev>).</p><fig id="F8" position="float" orientation="portrait"><object-id xmlns:xlink="http://www.w3.org/1999/xlink" content-type="doi" xlink:type="simple">10.3897/zookeys.1185.110365.figures30-47</object-id><object-id xmlns:xlink="http://www.w3.org/1999/xlink" content-type="arpha" xlink:type="simple">547979AA-709A-5F2E-800C-B00C661DEFC9</object-id><label>Figures 30–47.</label><caption><p><italic><tp:taxon-name><tp:taxon-name-part taxon-name-part-type="genus" reg="Festucula">Festucula</tp:taxon-name-part></tp:taxon-name></italic> spp., females <bold>30, 31</bold><italic><tp:taxon-name><tp:taxon-name-part taxon-name-part-type="genus" reg="Festucula">F.</tp:taxon-name-part><tp:taxon-name-part taxon-name-part-type="species" reg="australis">australis</tp:taxon-name-part></tp:taxon-name></italic> (from <xref ref-type="bibr" rid="B1">Azarkina and Foord 2014</xref>) <bold>32, 33</bold><italic><tp:taxon-name><tp:taxon-name-part taxon-name-part-type="genus" reg="Festucula">F.</tp:taxon-name-part><tp:taxon-name-part taxon-name-part-type="species" reg="monticola">monticola</tp:taxon-name-part></tp:taxon-name></italic><bold>34, 35</bold><italic><tp:taxon-name><tp:taxon-name-part taxon-name-part-type="genus" reg="Festucula">F.</tp:taxon-name-part><tp:taxon-name-part taxon-name-part-type="species" reg="vermiformis">vermiformis</tp:taxon-name-part></tp:taxon-name></italic> (from <xref ref-type="bibr" rid="B6">Prószyński 1987</xref>) <bold>36, 37</bold><italic><tp:taxon-name><tp:taxon-name-part taxon-name-part-type="genus" reg="Festucula">F.</tp:taxon-name-part><tp:taxon-name-part taxon-name-part-type="species" reg="botswana">botswana</tp:taxon-name-part></tp:taxon-name></italic> sp. nov. <bold>38, 39</bold><italic><tp:taxon-name><tp:taxon-name-part taxon-name-part-type="genus" reg="Festucula">F.</tp:taxon-name-part><tp:taxon-name-part taxon-name-part-type="species" reg="festuculaeformis">festuculaeformis</tp:taxon-name-part></tp:taxon-name></italic> (from <xref ref-type="bibr" rid="B1">Azarkina and Foord 2014</xref>) <bold>40, 41</bold><italic><tp:taxon-name><tp:taxon-name-part taxon-name-part-type="genus" reg="Festucula">F.</tp:taxon-name-part><tp:taxon-name-part taxon-name-part-type="species" reg="haddadi">haddadi</tp:taxon-name-part></tp:taxon-name></italic> (from <xref ref-type="bibr" rid="B1">Azarkina and Foord 2014</xref>) <bold>42, 43</bold><italic><tp:taxon-name><tp:taxon-name-part taxon-name-part-type="genus" reg="Festucula">F.</tp:taxon-name-part><tp:taxon-name-part taxon-name-part-type="species" reg="lawrencei">lawrencei</tp:taxon-name-part></tp:taxon-name></italic><bold>44, 45</bold><italic><tp:taxon-name><tp:taxon-name-part taxon-name-part-type="genus" reg="Festucula">F.</tp:taxon-name-part><tp:taxon-name-part taxon-name-part-type="species" reg="leroyae">leroyae</tp:taxon-name-part></tp:taxon-name></italic> (from <xref ref-type="bibr" rid="B1">Azarkina and Foord 2014</xref>) <bold>46, 47</bold><italic><tp:taxon-name><tp:taxon-name-part taxon-name-part-type="genus" reg="Festucula">F.</tp:taxon-name-part><tp:taxon-name-part taxon-name-part-type="species" reg="robustus">robustus</tp:taxon-name-part></tp:taxon-name></italic> (from <xref ref-type="bibr" rid="B1">Azarkina and Foord 2014</xref>): <bold>30, 32, 34, 36, 38, 40, 42, 44, 46</bold> epigyne, ventral view <bold>31, 33, 35, 37, 39, 41, 43, 45, 47</bold> vulva, dorsal view. Scale bars: 0.1 mm.</p></caption><graphic xmlns:xlink="http://www.w3.org/1999/xlink" xlink:href="zookeys-1185-295_article-110365__-g008.jpg" position="float" orientation="portrait" xlink:type="simple" id="oo_945802.jpg"><uri content-type="original_file" xlink:type="simple">https://binary.pensoft.net/fig/945802</uri></graphic></fig></tp:treatment-sec><ref-list><ref id="B1"><mixed-citation xmlns:xlink="http://www.w3.org/1999/xlink" xlink:type="simple"><person-group><name name-style="western"><surname>Azarkina</surname><given-names>GN</given-names></name><name name-style="western"><surname>Foord</surname><given-names>SH</given-names></name></person-group> (<year>2014</year>) <article-title>A revision of the Afrotropical species of <italic><tp:taxon-name><tp:taxon-name-part taxon-name-part-type="genus">Festucula</tp:taxon-name-part></tp:taxon-name></italic> Simon, 1901 (<tp:taxon-name><tp:taxon-name-part taxon-name-part-type="order">Araneae</tp:taxon-name-part></tp:taxon-name>: <tp:taxon-name><tp:taxon-name-part taxon-name-part-type="family">Salticidae</tp:taxon-name-part></tp:taxon-name>).</article-title><source>African Invertebrates</source><volume>55</volume>(<issue>2</issue>): <fpage>351</fpage>–<lpage>375</lpage>. <ext-link xlink:href="10.5733/afin.055.0201" ext-link-type="doi" xlink:type="simple">https://doi.org/10.5733/afin.055.0201</ext-link></mixed-citation></ref><ref id="B6"><mixed-citation xmlns:xlink="http://www.w3.org/1999/xlink" xlink:type="simple"><person-group><name name-style="western"><surname>Prószyński</surname><given-names>J</given-names></name></person-group> (<year>1987</year>) Atlas rysunków diagnostycznych mniej znanych <tp:taxon-name><tp:taxon-name-part taxon-name-part-type="family">Salticidae</tp:taxon-name-part></tp:taxon-name> 2. Zeszyty Naukowe Wyższej Szkoly Rolniczo-Pedagogicznej Siedlcach, 172 pp.</mixed-citation></ref></ref-list></tp:taxon-treatment>
